# Supplementary material for: Population structure and evolutionary history of the greater cane rat (Thryonomys swinderianus) from the Guinean Forests of West Africa
Source: Front Genet. 2023 Feb 27;14:1041103. doi: 10.3389/fgene.2023.1041103 (PMC10010571; doi:10.3389/fgene.2023.1041103)
Supplement: Supplementary file 2 [file DataSheet1.xlsx]

## Sheet: Table S1
S/NO	HT	WORKING ID	Specie	LOCATION	VEGETATIONAL ZONES	COUNTRY	D-Loop	CYTB	16s	COI	12S	Reference
1		CR1	Thryonomys swinderianus	CROSS RIVER	Humid Rainforest	NIGERIA	MZ418584	MZ418524	MZ418779	MZ418260	MZ418839	Current study
2		CR2	Thryonomys swinderianus	CROSS RIVER	Humid Rainforest	NIGERIA	MZ418585	MZ418460	MZ418780	MZ418261	MZ418840	Current study
3		CR3	Thryonomys swinderianus	CROSS RIVER	Humid Rainforest	NIGERIA	MZ418586	MZ418461	MZ418781	MZ418262	MZ418841	Current study
4		CR4	Thryonomys swinderianus	CROSS RIVER	Humid Rainforest	NIGERIA	N/A	MZ418458	MZ418782	MZ418263	MZ418842	Current study
5		CR5	Thryonomys swinderianus	CROSS RIVER	Humid Rainforest	NIGERIA	MZ418587	MZ418462	MZ418783	MZ418264	MZ418843	Current study
6		CR6	Thryonomys swinderianus	CROSS RIVER	Humid Rainforest	NIGERIA	MZ418588	MZ418525	MZ418784	MZ418265	MZ418844	Current study
7		CR7	Thryonomys swinderianus	CROSS RIVER	Humid Rainforest	NIGERIA	MZ418589	MZ418470	MZ418798	N/A	MZ418845	Current study
8		CR8	Thryonomys swinderianus	CROSS RIVER	Humid Rainforest	NIGERIA	N/A	MZ418471	MZ418800	N/A	MZ418846	Current study
9		CR9	Thryonomys swinderianus	CROSS RIVER	Humid Rainforest	NIGERIA	MZ418590	MZ418472	MZ418797	N/A	MZ418847	Current study
10		CR10	Thryonomys swinderianus	CROSS RIVER	Humid Rainforest	NIGERIA	MZ418591	MZ418473	MZ418796	MZ418300	MZ418848	Current study
11		CR11	Thryonomys swinderianus	CROSS RIVER	Humid Rainforest	NIGERIA	MZ418592	MZ418474	MZ418799	MZ418301	MZ418849	Current study
12		CR12	Thryonomys swinderianus	CROSS RIVER	Humid Rainforest	NIGERIA	MZ418593	MZ418475	MZ418801	MZ418302	MZ418850	Current study
13		CR13	Thryonomys swinderianus	CROSS RIVER	Humid Rainforest	NIGERIA	MZ418594	MZ418459	MZ418785	MZ418266	MZ418851	Current study
14		CR14	Thryonomys swinderianus	CROSS RIVER	Humid Rainforest	NIGERIA	MZ418595	MZ418527	MZ418786	MZ418267	MZ418852	Current study
15		CR15	Thryonomys swinderianus	CROSS RIVER	Humid Rainforest	NIGERIA	MZ418596	MZ418463	MZ418787	MZ418268	MZ418853	Current study
16		CR16	Thryonomys swinderianus	CROSS RIVER	Humid Rainforest	NIGERIA	MZ418597	MZ418464	MZ418788	MZ418269	MZ418854	Current study
17		CR17	Thryonomys swinderianus	CROSS RIVER	Humid Rainforest	NIGERIA	MZ418598	MZ418465	MZ418789	MZ418373	MZ418855	Current study
18		CR18	Thryonomys swinderianus	CROSS RIVER	Humid Rainforest	NIGERIA	MZ418599	MZ418528	MZ418790	MZ418270	MZ418856	Current study
19		CR19	Thryonomys swinderianus	CROSS RIVER	Humid Rainforest	NIGERIA	MZ418600	MZ418529	MZ418802	MZ418303	MZ418857	Current study
20		CR20	Thryonomys swinderianus	CROSS RIVER	Humid Rainforest	NIGERIA	MZ418601	MZ418476	MZ418803	MZ418304	MZ418858	Current study
21		CR21	Thryonomys swinderianus	CROSS RIVER	Humid Rainforest	NIGERIA	MZ418602	MZ418477	MZ418804	MZ418374	MZ418859	Current study
22		CR22	Thryonomys swinderianus	CROSS RIVER	Humid Rainforest	NIGERIA	MZ418603	MZ418478	MZ418805	MZ418305	MZ418860	Current study
23		CR23	Thryonomys swinderianus	CROSS RIVER	Humid Rainforest	NIGERIA	MZ418604	MZ418523	MZ418806	MZ418306	MZ418861	Current study
24		CR24	Thryonomys swinderianus	CROSS RIVER	Humid Rainforest	NIGERIA	MZ418605	MZ418530	MZ418807	MZ418307	MZ418862	Current study
25		CR25	Thryonomys swinderianus	CROSS RIVER	Humid Rainforest	NIGERIA	MZ418606	MZ418526	N/A	N/A	MZ418863	Current study
26		CR26	Thryonomys swinderianus	CROSS RIVER	Humid Rainforest	NIGERIA	MZ418607	MZ418531	MZ418791	MZ418271	MZ418864	Current study
27		CR27	Thryonomys swinderianus	CROSS RIVER	Humid Rainforest	NIGERIA	MZ418608	MZ418466	MZ418792	MZ418272	MZ418865	Current study
28		CR28	Thryonomys swinderianus	CROSS RIVER	Humid Rainforest	NIGERIA	MZ418609	MZ418467	MZ418793	MZ418273	MZ418866	Current study
29		CR29	Thryonomys swinderianus	CROSS RIVER	Humid Rainforest	NIGERIA	MZ418610	MZ418468	MZ418794	MZ418274	MZ418867	Current study
30		CR30	Thryonomys swinderianus	CROSS RIVER	Humid Rainforest	NIGERIA	MZ418611	MZ418469	MZ418795	MZ418275	MZ418868	Current study
31		CR31	Thryonomys swinderianus	CROSS RIVER	Humid Rainforest	NIGERIA	N/A	N/A	N/A	MZ418375	MZ418869	Current study
32		OK32	Thryonomys swinderianus	OKOMU PARK- Edo	RainForest	NIGERIA	MZ418636	MZ418423	MZ418768	MZ418252	MZ418870	Current study
33		OK33	Thryonomys swinderianus	OKOMU PARK- Edo	RainForest	NIGERIA	MZ418637	MZ418424	MZ418769	MZ418308	MZ418871	Current study
34		OK34	Thryonomys swinderianus	OKOMU PARK- Edo	RainForest	NIGERIA	MZ418638	MZ418431	MZ418770	MZ418309	MZ418872	Current study
35		OK35	Thryonomys swinderianus	OKOMU PARK- Edo	RainForest	NIGERIA	MZ418639	MZ418425	MZ418771	MZ418310	MZ418873	Current study
36		OK36	Thryonomys swinderianus	OKOMU PARK- Edo	RainForest	NIGERIA	MZ418640	MZ418432	MZ418772	MZ418311	MZ418874	Current study
37		OK37	Thryonomys swinderianus	OKOMU PARK- Edo	RainForest	NIGERIA	MZ418641	MZ418427	MZ418760	MZ418276	N/A	Current study
38		OK38	Thryonomys swinderianus	OKOMU PARK- Edo	RainForest	NIGERIA	MZ418642	MZ418428	MZ418761	MZ418277	MZ418875	Current study
39		OK39	Thryonomys swinderianus	OKOMU PARK- Edo	RainForest	NIGERIA	MZ418643	MZ418433	MZ418762	MZ418278	MZ418876	Current study
40		OK40	Thryonomys swinderianus	OKOMU PARK- Edo	RainForest	NIGERIA	MZ418644	MZ418434	MZ418763	MZ418279	MZ418877	Current study
41		OK41	Thryonomys swinderianus	OKOMU PARK- Edo	RainForest	NIGERIA	MZ418645	N/A	MZ418764	MZ418280	MZ418878	Current study
42		OK42	Thryonomys swinderianus	OKOMU PARK- Edo	RainForest	NIGERIA	MZ418646	MZ418435	MZ418773	N/A	MZ418879	Current study
43		OK43	Thryonomys swinderianus	OKOMU PARK- Edo	RainForest	NIGERIA	MZ418647	MZ418436	MZ418774	MZ418312	MZ418880	Current study
44		OK44	Thryonomys swinderianus	OKOMU PARK- Edo	RainForest	NIGERIA	MZ418648	MZ418437	MZ418775	MZ418313	MZ418881	Current study
45		OK45	Thryonomys swinderianus	OKOMU PARK- Edo	RainForest	NIGERIA	N/A	MZ418426	MZ418776	MZ418314	MZ418882	Current study
46		OK46	Thryonomys swinderianus	OKOMU PARK- Edo	RainForest	NIGERIA	N/A	N/A	N/A	N/A	MZ418883	Current study
47		OK47	Thryonomys swinderianus	OKOMU PARK- Edo	RainForest	NIGERIA	N/A	MZ418438	MZ418777	MZ418315	MZ418884	Current study
48		OK48	Thryonomys swinderianus	OKOMU PARK- Edo	RainForest	NIGERIA	MZ418649	N/A	MZ418778	MZ418316	MZ418885	Current study
49		OK49	Thryonomys swinderianus	OKOMU PARK- Edo	RainForest	NIGERIA	MZ418650	MZ418429	MZ418765	MZ418281	MZ418886	Current study
50		OK50	Thryonomys swinderianus	OKOMU PARK- Edo	RainForest	NIGERIA	MZ418651	MZ418430	MZ418766	MZ418282	N/A	Current study
51		OK51	Thryonomys swinderianus	OKOMU PARK- Edo	RainForest	NIGERIA	MZ418652	MZ418422	MZ418767	MZ418283	MZ418887	Current study
52		OY52	Thryonomys swinderianus	OYO	Derived Savanna	NIGERIA	MZ418678	MZ418532	MZ418688	N/A	MZ418888	Current study
53		OY53	Thryonomys swinderianus	OYO	Derived Savanna	NIGERIA	MZ418679	MZ418390	MZ418689	N/A	MZ418889	Current study
54		OY54	Thryonomys swinderianus	OYO	Derived Savanna	NIGERIA	MZ418680	MZ418533	MZ418690	MZ418284	MZ418890	Current study
55		OY55	Thryonomys swinderianus	OYO	Derived Savanna	NIGERIA	MZ418681	MZ418534	MZ418691	N/A	MZ418891	Current study
56		OY56	Thryonomys swinderianus	OYO	Derived Savanna	NIGERIA	MZ418682	MZ418535	MZ418692	MZ418317	N/A	Current study
57		OY57	Thryonomys swinderianus	OYO	Derived Savanna	NIGERIA	N/A	N/A	N/A	N/A	MZ418892	Current study
58		OY58	Thryonomys swinderianus	OYO	Derived Savanna	NIGERIA	N/A	N/A	N/A	N/A	N/A	Current study
59		OY59	Thryonomys swinderianus	OYO	Derived Savanna	NIGERIA	N/A	N/A	N/A	N/A	N/A	Current study
60		OY60	Thryonomys swinderianus	OYO	Derived Savanna	NIGERIA	N/A	N/A	N/A	N/A	MZ418893	Current study
61		OY61	Thryonomys swinderianus	OYO	Derived Savanna	NIGERIA	N/A	N/A	N/A	N/A	MZ418894	Current study
62		OY62	Thryonomys swinderianus	OYO	Derived Savanna	NIGERIA	MZ418683	MZ418536	MZ418693	MZ418318	MZ418895	Current study
63		OY63	Thryonomys swinderianus	OYO	Derived Savanna	NIGERIA	MZ418684	MZ418537	MZ418694	MZ418319	MZ418896	Current study
64		OG65	Thryonomys swinderianus	OGUN	RainForest	NIGERIA	MZ418626	MZ418403	MZ418700	MZ418320	N/A	Current study
65		OG66	Thryonomys swinderianus	OGUN	RainForest	NIGERIA	MZ418627	MZ418404	MZ418701	MZ418321	MZ418897	Current study
66		OG67	Thryonomys swinderianus	OGUN	RainForest	NIGERIA	MZ418628	MZ418406	MZ418695	MZ418285	MZ418898	Current study
67		OG68	Thryonomys swinderianus	OGUN	RainForest	NIGERIA	MZ418629	MZ418407	MZ418696	N/A	MZ418899	Current study
68		OG69	Thryonomys swinderianus	OGUN	RainForest	NIGERIA	MZ418630	MZ418408	N/A	N/A	MZ418900	Current study
69		OG70	Thryonomys swinderianus	OGUN	RainForest	NIGERIA	MZ418631	MZ418400	MZ418697	N/A	MZ418901	Current study
70		OG71	Thryonomys swinderianus	OGUN	RainForest	NIGERIA	MZ418632	MZ418401	MZ418698	MZ418286	MZ418902	Current study
71		OG72	Thryonomys swinderianus	OGUN	RainForest	NIGERIA	MZ418633	MZ418402	MZ418699	MZ418287	MZ418903	Current study
72		OG73	Thryonomys swinderianus	OGUN	RainForest	NIGERIA	MZ418634	MZ418409	MZ418702	N/A	MZ418904	Current study
73		OG74	Thryonomys swinderianus	OGUN	RainForest	NIGERIA	MZ418635	MZ418405	MZ418703	MZ418322	MZ418905	Current study
74		EK75	Thryonomys swinderianus	EKITI	Derived Savanna	NIGERIA	MZ418612	MZ418415	MZ418734	N/A	MZ418906	Current study
75		EK76	Thryonomys swinderianus	EKITI	Derived Savanna	NIGERIA	MZ418613	N/A	N/A	N/A	N/A	Current study
76		EK77	Thryonomys swinderianus	EKITI	Derived Savanna	NIGERIA	MZ418614	MZ418416	MZ418735	MZ418323	MZ418907	Current study
77		EK78	Thryonomys swinderianus	EKITI	Derived Savanna	NIGERIA	MZ418615	MZ418417	MZ418736	MZ418324	MZ418908	Current study
78		EK79	Thryonomys swinderianus	EKITI	Derived Savanna	NIGERIA	MZ418616	MZ418418	MZ418737	MZ418325	MZ418909	Current study
79		EK80	Thryonomys swinderianus	EKITI	Derived Savanna	NIGERIA	MZ418617	N/A	MZ418728	MZ418288	MZ418910	Current study
80		EK81	Thryonomys swinderianus	EKITI	Derived Savanna	NIGERIA	MZ418618	MZ418410	MZ418729	MZ418289	MZ418911	Current study
81		EK82	Thryonomys swinderianus	EKITI	Derived Savanna	NIGERIA	MZ418619	MZ418411	MZ418730	MZ418290	MZ418912	Current study
82		EK83	Thryonomys swinderianus	EKITI	Derived Savanna	NIGERIA	MZ418620	MZ418412	MZ418731	MZ418291	MZ418913	Current study
83		EK84	Thryonomys swinderianus	EKITI	Derived Savanna	NIGERIA	N/A	N/A	N/A	N/A	N/A	Current study
84		EK85	Thryonomys swinderianus	EKITI	Derived Savanna	NIGERIA	MZ418621	MZ418413	MZ418732	MZ418292	MZ418914	Current study
85		EK86	Thryonomys swinderianus	EKITI	Derived Savanna	NIGERIA	MZ418622	MZ418414	MZ418733	MZ418293	MZ418915	Current study
86		EK87	Thryonomys swinderianus	EKITI	Derived Savanna	NIGERIA	MZ418623	MZ418419	MZ418738	MZ418326	MZ418916	Current study
87		EK88	Thryonomys swinderianus	EKITI	Derived Savanna	NIGERIA	MZ418624	MZ418420	MZ418739	MZ418327	MZ418917	Current study
88		EK89	Thryonomys swinderianus	EKITI	Derived Savanna	NIGERIA	MZ418625	MZ418421	MZ418740	MZ418328	MZ418918	Current study
89		EK90	Thryonomys swinderianus	EKITI	Derived Savanna	NIGERIA	N/A	N/A	MZ418741	MZ418329	MZ418919	Current study
90		ONA91	Thryonomys swinderianus	ONDO-A	RainForest	NIGERIA	MZ418653	MZ418442	MZ418748	MZ418330	MZ418920	Current study
91		ONA92	Thryonomys swinderianus	ONDO-A	RainForest	NIGERIA	MZ418654	MZ418443	MZ418749	MZ418331	MZ418921	Current study
92		ONA93	Thryonomys swinderianus	ONDO-A	RainForest	NIGERIA	MZ418655	MZ418455	MZ418742	MZ418294	MZ418922	Current study
93		ONA94	Thryonomys swinderianus	ONDO-A	RainForest	NIGERIA	MZ418656	MZ418452	MZ418743	MZ418295	MZ418923	Current study
94		ONA95	Thryonomys swinderianus	ONDO-A	RainForest	NIGERIA	MZ418657	MZ418439	MZ418744	MZ418296	MZ418924	Current study
95		ONA96	Thryonomys swinderianus	ONDO-A	RainForest	NIGERIA	MZ418658	MZ418453	MZ418745	MZ418297	MZ418925	Current study
96		ONA97	Thryonomys swinderianus	ONDO-A	RainForest	NIGERIA	MZ418659	MZ418440	MZ418746	MZ418298	N/A	Current study
97		ONA98	Thryonomys swinderianus	ONDO-A	RainForest	NIGERIA	MZ418660	MZ418441	MZ418747	MZ418299	MZ418926	Current study
98		ONA99	Thryonomys swinderianus	ONDO-A	RainForest	NIGERIA	MZ418661	MZ418444	MZ418750	N/A	MZ418927	Current study
99		ONA100	Thryonomys swinderianus	ONDO-A	RainForest	NIGERIA	MZ418662	MZ418445	MZ418751	MZ418332	MZ418928	Current study
100		ONB101	Thryonomys swinderianus	ONDO-B	RainForest	NIGERIA	MZ418663	MZ418446	MZ418752	MZ418333	MZ418929	Current study
101		ONB102	Thryonomys swinderianus	ONDO-B	RainForest	NIGERIA	MZ418664	MZ418456	MZ418753	MZ418253	MZ418930	Current study
102		ONB103	Thryonomys swinderianus	ONDO-B	RainForest	NIGERIA	MZ418665	MZ418447	MZ418754	MZ418334	MZ418931	Current study
103		ONB104	Thryonomys swinderianus	ONDO-B	RainForest	NIGERIA	N/A	MZ418457	MZ418755	MZ418335	MZ418932	Current study
104		ONB105	Thryonomys swinderianus	ONDO-B	RainForest	NIGERIA	MZ418666	MZ418448	MZ418756	MZ418336	MZ418933	Current study
105		ONB106	Thryonomys swinderianus	ONDO-B	RainForest	NIGERIA	MZ418667	N/A	N/A	N/A	MZ418934	Current study
106		ONB107	Thryonomys swinderianus	ONDO-B	RainForest	NIGERIA	N/A	N/A	N/A	N/A	N/A	Current study
107		ONB108	Thryonomys swinderianus	ONDO-B	RainForest	NIGERIA	MZ418668	MZ418449	MZ418757	MZ418337	MZ418935	Current study
108		ONB109	Thryonomys swinderianus	ONDO-B	RainForest	NIGERIA	MZ418669	MZ418450	MZ418758	MZ418338	MZ418936	Current study
109		ONB110	Thryonomys swinderianus	ONDO-B	RainForest	NIGERIA	N/A	N/A	N/A	N/A	N/A	Current study
110		ONB111	Thryonomys swinderianus	ONDO-B	RainForest	NIGERIA	MZ418670	MZ418451	MZ418759	MZ418339	MZ418937	Current study
111		ON90	Thryonomys swinderianus	ONDO-B	RainForest	NIGERIA	N/A	MZ418454	N/A	N/A	N/A	Current study
112		OS112	Thryonomys swinderianus	OSUN	RainForest	NIGERIA	MZ418671	MZ418391	MZ418704	MZ418340	MZ418938	Current study
113		OS113	Thryonomys swinderianus	OSUN	RainForest	NIGERIA	MZ418672	MZ418392	MZ418705	MZ418341	MZ418939	Current study
114		OS114	Thryonomys swinderianus	OSUN	RainForest	NIGERIA	MZ418673	MZ418393	MZ418706	MZ418342	MZ418940	Current study
115		OS115	Thryonomys swinderianus	OSUN	RainForest	NIGERIA	MZ418674	MZ418394	MZ418707	MZ418343	MZ418941	Current study
116		OS116	Thryonomys swinderianus	OSUN	RainForest	NIGERIA	MZ418675	MZ418395	MZ418708	MZ418344	MZ418942	Current study
117		OS117	Thryonomys swinderianus	OSUN	RainForest	NIGERIA	MZ418676	MZ418396	MZ418709	MZ418345	MZ418943	Current study
118		OS118	Thryonomys swinderianus	OSUN	RainForest	NIGERIA	MZ418677	MZ418397	MZ418710	MZ418346	MZ418944	Current study
119		OS119	Thryonomys swinderianus	OSUN	RainForest	NIGERIA	MZ418685	N/A	MZ418711	MZ418347	MZ418945	Current study
120		OS120	Thryonomys swinderianus	OSUN	RainForest	NIGERIA	MZ418686	MZ418398	MZ418712	MZ418348	MZ418946	Current study
121		OS121	Thryonomys swinderianus	OSUN	RainForest	NIGERIA	MZ418687	MZ418399	MZ418713	MZ418349	MZ418947	Current study
122		447	Thryonomys swinderianus				N/A	N/A	N/A	N/A	MZ418948	Current study
123		CAM122	Thryonomys swinderianus	BAMENDA	SAVANNA	CAMEROON	MZ418553	MZ418479	MZ418808	MZ418350	MZ418964	Current study
124		CAM123	Thryonomys swinderianus	BAMENDA	SAVANNA	CAMEROON	MZ418554	N/A	MZ418809	MZ418351	MZ418965	Current study
125		CAM124	Thryonomys swinderianus	BAFOUSSAM	SAVANNA	CAMEROON	MZ418555	MZ418506	MZ418810	MZ418352	MZ418966	Current study
126		CAM125	Thryonomys swinderianus	BAFOUSSAM	SAVANNA	CAMEROON	MZ418556	MZ418480	MZ418811	MZ418353	MZ418967	Current study
127		CAM126	Thryonomys swinderianus	EDEA	FOREST	CAMEROON	MZ418557	MZ418481	MZ418812	MZ418354	MZ418968	Current study
128		CAM127	Thryonomys swinderianus	EDEA	FOREST	CAMEROON	MZ418558	N/A	N/A	N/A	MZ418969	Current study
129		CAM128	Thryonomys swinderianus	YABASSI	HUMID DENSE FOREST	CAMEROON	MZ418559	MZ418507	MZ418813	MZ418355	MZ418970	Current study
130		CAM129	Thryonomys swinderianus	YABASSI	HUMID DENSE FOREST	CAMEROON	MZ418560	MZ418482	MZ418814	MZ418356	MZ418971	Current study
131		CAM130	Thryonomys swinderianus	YABASSI	HUMID DENSE FOREST	CAMEROON	N/A	MZ418505	MZ418815	MZ418357	MZ418972	Current study
132		CAM131	Thryonomys swinderianus	YABASSI	HUMID DENSE FOREST	CAMEROON	MZ418561	MZ418483	MZ418816	MZ418358	MZ418973	Current study
133		CAM132	Thryonomys swinderianus	YAOUNDE 1	RainForest	CAMEROON	MZ418562	MZ418484	MZ418817	MZ418359	MZ418974	Current study
134		CAM133	Thryonomys swinderianus	YAOUNDE 2	RainForest	CAMEROON	N/A	N/A	N/A	N/A	MZ418975	Current study
135		CAM134	Thryonomys swinderianus	YAOUNDE 1	RainForest	CAMEROON	MZ418563	N/A	MZ418818	MZ418360	MZ418976	Current study
136		CAM135	Thryonomys swinderianus	YAOUNDE 1	RainForest	CAMEROON	MZ418564	MZ418485	MZ418819	MZ418361	MZ418977	Current study
137		CAM136	Thryonomys swinderianus	YAOUNDE 2	RainForest	CAMEROON	MZ418565	MZ418486	MZ418820	MZ418362	MZ418978	Current study
138		CAM137	Thryonomys swinderianus	YAOUNDE 2	RainForest	CAMEROON	MZ418566	MZ418487	MZ418821	MZ418363	MZ418979	Current study
139		CAM138	Thryonomys swinderianus	BAFIA	FOREST	CAMEROON	MZ418567	MZ418488	MZ418822	MZ418364	MZ418980	Current study
140		CAM139	Thryonomys swinderianus	BAFIA	FOREST	CAMEROON	MZ418568	MZ418489	MZ418823	MZ418365	MZ418981	Current study
141		CAM140	Thryonomys swinderianus	BAFIA	FOREST	CAMEROON	N/A	N/A	N/A	N/A	MZ418982	Current study
142		CAM141	Thryonomys swinderianus	NANGA EBOKO	RAINFOREST	CAMEROON	MZ418569	N/A	MZ418824	MZ418366	MZ418983	Current study
143		CAM142	Thryonomys swinderianus	NANGA EBOKO	RAINFOREST	CAMEROON	MZ418570	MZ418490	MZ418825	MZ418367	MZ418984	Current study
144		CAM143	Thryonomys swinderianus	NANGA EBOKO	RAINFOREST	CAMEROON	MZ418571	MZ418491	MZ418826	N/A	MZ418985	Current study
145		CAM144	Thryonomys swinderianus	NANGA EBOKO	RAINFOREST	CAMEROON	N/A	√	N/A	N/A	MZ418986	Current study
146		CAM145	Thryonomys swinderianus	SANGMELIMA	DENSE RAIN FOREST	CAMEROON	MZ418572	MZ418492	MZ418827	MZ418368	MZ418987	Current study
147		CAM146	Thryonomys swinderianus	SANGMELIMA	DENSE RAIN FOREST	CAMEROON	MZ418573	MZ418493	MZ418828	MZ418369	MZ418988	Current study
148		CAM147	Thryonomys swinderianus	SANGMELIMA	DENSE RAIN FOREST	CAMEROON	MZ418574	MZ418494	MZ418829	MZ418370	MZ418989	Current study
149		CAM148	Thryonomys swinderianus	YAOUNDE 3	RAINFOREST	CAMEROON	MZ418575	MZ418495	MZ418830	MZ418371	MZ418990	Current study
150		CAM149	Thryonomys swinderianus	YAOUNDE 3	RAINFOREST	CAMEROON	MZ418576	MZ418496	N/A	N/A	MZ418991	Current study
151		CAM150	Thryonomys swinderianus	EBOLOWA	FOREST	CAMEROON	MZ418577	MZ418497	MZ418831	MZ418372	MZ418992	Current study
152		CAM151	Thryonomys swinderianus	EBOLOWA	FOREST	CAMEROON	MZ418578	MZ418498	MZ418832	MZ418254	MZ418993	Current study
153		CAM152	Thryonomys swinderianus	EBOLOWA	FOREST	CAMEROON	MZ418579	MZ418499	MZ418833	MZ418255	MZ418994	Current study
154		CAM153	Thryonomys swinderianus	EBOLOWA	FOREST	CAMEROON	MZ418580	MZ418500	MZ418834	MZ418256	MZ418995	Current study
155		CAM154	Thryonomys swinderianus	BERTOUA	HUMID SAVANNA	CAMEROON	MZ418581	MZ418501	MZ418835	MZ418257	MZ418996	Current study
156		CAM155	Thryonomys swinderianus	BERTOUA	HUMID SAVANNA	CAMEROON	MZ418582	MZ418502	MZ418836	MZ418258	N/A	Current study
157		CAM156	Thryonomys swinderianus	TIBATI	GRASSLAND	CAMEROON	MZ418583	MZ418503	MZ418837	MZ418259	N/A	Current study
158		CAM157	Thryonomys swinderianus	TIBATI	GRASSLAND	CAMEROON	N/A	MZ418504	MZ418838	N/A	N/A	Current study
159		BEN157	Thryonomys swinderianus			REPUBLIC OF BENIN	N/A	N/A	N/A	N/A	N/A	Current study
160		BEN158	Thryonomys swinderianus	KOTO-BENIN	FOREST	REPUBLIC OF BENIN	MZ418538	MZ418508	MZ418714	MZ418376	MZ418949	Current study
161		BEN159	Thryonomys swinderianus	GUEME-BENIN	FOREST	REPUBLIC OF BENIN	MZ418539	MZ418509	MZ418715	MZ418377	MZ418950	Current study
162		BEN160	Thryonomys swinderianus	KOUI-BENIN	SOUDANIAN SAVANNA	REPUBLIC OF BENIN	MZ418540	MZ418510	MZ418716	MZ418378	MZ418951	Current study
163		BEN161	Thryonomys swinderianus	ZOUKOU-BENIN	FOREST	REPUBLIC OF BENIN	MZ418541	MZ418511	MZ418717	MZ418379	MZ418952	Current study
164		BEN162	Thryonomys swinderianus	DJIHIDE-BENIN	GUINEA SAVANNA	REPUBLIC OF BENIN	MZ418542	N/A	N/A	MZ418380	MZ418953	Current study
165		BEN163	Thryonomys swinderianus	DJIHIDE-BENIN	GUINEA SAVANNA	REPUBLIC OF BENIN	MZ418550	MZ418512	MZ418718	MZ418381	MZ418954	Current study
166		BEN164	Thryonomys swinderianus	TOVIAME-BENIN	GUINEA SAVANNA	REPUBLIC OF BENIN	MZ418543	MZ418513	MZ418719	MZ418382	MZ418955	Current study
167		BEN165	Thryonomys swinderianus	DEME-BENIN	FOREST	REPUBLIC OF BENIN	MZ418544	MZ418514	MZ418720	MZ418383	MZ418956	Current study
168		BEN166	Thryonomys swinderianus	DEME-BENIN	FOREST	REPUBLIC OF BENIN	MZ418545	MZ418515	MZ418721	MZ418384	MZ418957	Current study
169		BEN167	Thryonomys swinderianus	COME-BENIN	GUINEA SAVANNA	REPUBLIC OF BENIN	MZ418546	MZ418516	MZ418722	MZ418385	MZ418958	Current study
170		BEN168	Thryonomys swinderianus	COME-BENIN	GUINEA SAVANNA	REPUBLIC OF BENIN	MZ418547	MZ418517	N/A	MZ418386	MZ418959	Current study
171		BEN169	Thryonomys swinderianus	HALAGE-BENIN	FOREST	REPUBLIC OF BENIN	MZ418548	MZ418518	MZ418723	MZ418387	MZ418960	Current study
172		BEN170	Thryonomys swinderianus	ZOUKOU-BENIN	FOREST	REPUBLIC OF BENIN	MZ418549	MZ418519	MZ418724	N/A	MZ418961	Current study
173		BEN171	Thryonomys swinderianus	ZOUKOU-BENIN	FOREST	REPUBLIC OF BENIN	MZ418551	MZ418522	MZ418725	MZ418388	MZ418962	Current study
174		BEN172	Thryonomys swinderianus	ZOUKOU-BENIN	FOREST	REPUBLIC OF BENIN	MZ418552	MZ418520	MZ418726	MZ418389	MZ418963	Current study
175		BEN173	Thryonomys swinderianus	ZOUKOU-BENIN	FOREST	REPUBLIC OF BENIN	N/A	MZ418521	MZ418727	N/A	N/A	Current study
176	G1	AB675402	Thryonomys swinderianus		GUINEA SAVANNA	GHANA	AB675402	N/A	N/A	N/A	N/A	Adenyo et al. 2013
177	G2	AB675403	Thryonomys swinderianus		GUINEA SAVANNA	GHANA	AB675403	N/A	N/A	N/A	N/A	Adenyo et al. 2013
178	G3	AB675404	Thryonomys swinderianus		GUINEA SAVANNA	GHANA	AB675404	N/A	N/A	N/A	N/A	Adenyo et al. 2013
179	G4	AB675405	Thryonomys swinderianus		GUINEA SAVANNA	GHANA	AB675405	N/A	N/A	N/A	N/A	Adenyo et al. 2013
180	G5	AB675406	Thryonomys swinderianus		GUINEA SAVANNA	GHANA	AB675406	N/A	N/A	N/A	N/A	Adenyo et al. 2013
181	G6	AB675407	Thryonomys swinderianus		GUINEA SAVANNA	GHANA	AB675407	N/A	N/A	N/A	N/A	Adenyo et al. 2013
182	G7	AB675408	Thryonomys swinderianus		GUINEA SAVANNA	GHANA	AB675408	N/A	N/A	N/A	N/A	Adenyo et al. 2013
183	G8	AB675409	Thryonomys swinderianus		GUINEA SAVANNA	GHANA	AB675409	N/A	N/A	N/A	N/A	Adenyo et al. 2013
184	G9	AB675410	Thryonomys swinderianus		GUINEA SAVANNA	GHANA	AB675410	N/A	N/A	N/A	N/A	Adenyo et al. 2013
185	F1	AB675388-1	Thryonomys swinderianus		FOREST	GHANA	AB675388	N/A	N/A	N/A	N/A	Adenyo et al. 2013
186	F1	AB675388-2	Thryonomys swinderianus		FOREST	GHANA	AB675388	N/A	N/A	N/A	N/A	Adenyo et al. 2013
187	F1	AB675388-3	Thryonomys swinderianus		FOREST	GHANA	AB675388	N/A	N/A	N/A	N/A	Adenyo et al. 2013
188	F2	AB675390	Thryonomys swinderianus		FOREST	GHANA	AB675390	N/A	N/A	N/A	N/A	Adenyo et al. 2013
189	F3	AB675391	Thryonomys swinderianus		FOREST	GHANA	AB675391	N/A	N/A	N/A	N/A	Adenyo et al. 2013
190	C1	AB675392	Thryonomys swinderianus		COASTAL SAVANNA	GHANA	AB675392	N/A	N/A	N/A	N/A	Adenyo et al. 2013
191	C2	AB675393	Thryonomys swinderianus		COASTAL SAVANNA	GHANA	AB675393	N/A	N/A	N/A	N/A	Adenyo et al. 2013
192	C3	AB675394	Thryonomys swinderianus		COASTAL SAVANNA	GHANA	AB675394	N/A	N/A	N/A	N/A	Adenyo et al. 2013
193	C4	AB675396-1	Thryonomys swinderianus		COASTAL SAVANNA	GHANA	AB675396-1	N/A	N/A	N/A	N/A	Adenyo et al. 2013
194	C4	AB675396-2	Thryonomys swinderianus		COASTAL SAVANNA	GHANA	AB675396-2	N/A	N/A	N/A	N/A	Adenyo et al. 2013
195	C4	AB675396-3	Thryonomys swinderianus		COASTAL SAVANNA	GHANA	AB675396-3	N/A	N/A	N/A	N/A	Adenyo et al. 2013
196	C4	AB675396-4	Thryonomys swinderianus		COASTAL SAVANNA	GHANA	AB675396-4	N/A	N/A	N/A	N/A	Adenyo et al. 2013
197	C4	AB675396-5	Thryonomys swinderianus		COASTAL SAVANNA	GHANA	AB675396-5	N/A	N/A	N/A	N/A	Adenyo et al. 2013
198	C4	AB675396-6	Thryonomys swinderianus		COASTAL SAVANNA	GHANA	AB675396-6	N/A	N/A	N/A	N/A	Adenyo et al. 2013
199	C4	AB675396-7	Thryonomys swinderianus		COASTAL SAVANNA	GHANA	AB675396-7	N/A	N/A	N/A	N/A	Adenyo et al. 2013
200	C4	AB675396-8	Thryonomys swinderianus		COASTAL SAVANNA	GHANA	AB675396-8	N/A	N/A	N/A	N/A	Adenyo et al. 2013
201	C4	AB675396-9	Thryonomys swinderianus		COASTAL SAVANNA	GHANA	AB675396-9	N/A	N/A	N/A	N/A	Adenyo et al. 2013
202	C5	AB675397	Thryonomys swinderianus		COASTAL SAVANNA	GHANA	AB675397	N/A	N/A	N/A	N/A	Adenyo et al. 2013
203	C6	AB675398	Thryonomys swinderianus		COASTAL SAVANNA	GHANA	AB675398	N/A	N/A	N/A	N/A	Adenyo et al. 2013
204	C7	AB675401	Thryonomys swinderianus		COASTAL SAVANNA	GHANA	AB675401	N/A	N/A	N/A	N/A	Adenyo et al. 2013
205	GF	AB675386-1	Thryonomys swinderianus		GUINEA SAVANNA/FOREST	GHANA	AB675386-1	N/A	N/A	N/A	N/A	Adenyo et al. 2013
206	GF	AB675386-2	Thryonomys swinderianus		GUINEA SAVANNA/FOREST	GHANA	AB675386-2	N/A	N/A	N/A	N/A	Adenyo et al. 2013
207	GF	AB675386-3	Thryonomys swinderianus		GUINEA SAVANNA/FOREST	GHANA	AB675386-3	N/A	N/A	N/A	N/A	Adenyo et al. 2013
208	GF	AB675386-4	Thryonomys swinderianus		GUINEA SAVANNA/FOREST	GHANA	AB675386-4	N/A	N/A	N/A	N/A	Adenyo et al. 2013
209	GF	AB675386-5	Thryonomys swinderianus		GUINEA SAVANNA/FOREST	GHANA	AB675386-5	N/A	N/A	N/A	N/A	Adenyo et al. 2013
210	GF	AB675386-6	Thryonomys swinderianus		GUINEA SAVANNA/FOREST	GHANA	AB675386-6	N/A	N/A	N/A	N/A	Adenyo et al. 2013
211	FC	AB675387-1	Thryonomys swinderianus		FOREST/COASTAL SAVANNA	GHANA	AB675387-1	N/A	N/A	N/A	N/A	Adenyo et al. 2013
212	FC	AB675387-2	Thryonomys swinderianus		FOREST/COASTAL SAVANNA	GHANA	AB675387-2	N/A	N/A	N/A	N/A	Adenyo et al. 2013
213	FC	AB675387-3	Thryonomys swinderianus		FOREST/COASTAL SAVANNA	GHANA	AB675387-3	N/A	N/A	N/A	N/A	Adenyo et al. 2013
214	FC	AB675387-4	Thryonomys swinderianus		FOREST/COASTAL SAVANNA	GHANA	AB675387-4	N/A	N/A	N/A	N/A	Adenyo et al. 2013
215	FC	AB675387-5	Thryonomys swinderianus		FOREST/COASTAL SAVANNA	GHANA	AB675387-5	N/A	N/A	N/A	N/A	Adenyo et al. 2013
216	FC	AB675387-6	Thryonomys swinderianus		FOREST/COASTAL SAVANNA	GHANA	AB675387-6	N/A	N/A	N/A	N/A	Adenyo et al. 2013
217	FC	AB675387-7	Thryonomys swinderianus		FOREST/COASTAL SAVANNA	GHANA	AB675387-7	N/A	N/A	N/A	N/A	Adenyo et al. 2013
218	FC	AB675387-8	Thryonomys swinderianus		FOREST/COASTAL SAVANNA	GHANA	AB675387-8	N/A	N/A	N/A	N/A	Adenyo et al. 2013
219	FC	AB675387-9	Thryonomys swinderianus		FOREST/COASTAL SAVANNA	GHANA	AB675387-9	N/A	N/A	N/A	N/A	Adenyo et al. 2013
220	FC	AB675387-10	Thryonomys swinderianus		FOREST/COASTAL SAVANNA	GHANA	AB675387-10	N/A	N/A	N/A	N/A	Adenyo et al. 2013
221	FC	AB675387-11	Thryonomys swinderianus		FOREST/COASTAL SAVANNA	GHANA	AB675387-11	N/A	N/A	N/A	N/A	Adenyo et al. 2013
222	FC	AB675387-12	Thryonomys swinderianus		FOREST/COASTAL SAVANNA	GHANA	AB675387-12	N/A	N/A	N/A	N/A	Adenyo et al. 2013
223	FC	AB675387-13	Thryonomys swinderianus		FOREST/COASTAL SAVANNA	GHANA	AB675387-13	N/A	N/A	N/A	N/A	Adenyo et al. 2013
224	FC	AB675387-14	Thryonomys swinderianus		FOREST/COASTAL SAVANNA	GHANA	AB675387-14	N/A	N/A	N/A	N/A	Adenyo et al. 2013
225	GC1	AB675395-1	Thryonomys swinderianus		GUINEA/COASTAL SAVANNA	GHANA	AB675395-1	N/A	N/A	N/A	N/A	Adenyo et al. 2013
226	GC1	AB675395-2	Thryonomys swinderianus		GUINEA/COASTAL SAVANNA	GHANA	AB675395-2	N/A	N/A	N/A	N/A	Adenyo et al. 2013
227	GC1	AB675395-3	Thryonomys swinderianus		GUINEA/COASTAL SAVANNA	GHANA	AB675395-3	N/A	N/A	N/A	N/A	Adenyo et al. 2013
228	GC1	AB675395-4	Thryonomys swinderianus		GUINEA/COASTAL SAVANNA	GHANA	AB675395-4	N/A	N/A	N/A	N/A	Adenyo et al. 2013
229	GC1	AB675395-5	Thryonomys swinderianus		GUINEA/COASTAL SAVANNA	GHANA	AB675395-5	N/A	N/A	N/A	N/A	Adenyo et al. 2013
230	GC1	AB675395-6	Thryonomys swinderianus		GUINEA/COASTAL SAVANNA	GHANA	AB675395-6	N/A	N/A	N/A	N/A	Adenyo et al. 2013
231	GC1	AB675395-7	Thryonomys swinderianus		GUINEA/COASTAL SAVANNA	GHANA	AB675395-7	N/A	N/A	N/A	N/A	Adenyo et al. 2013
232	GC1	AB675395-8	Thryonomys swinderianus		GUINEA/COASTAL SAVANNA	GHANA	AB675395-8	N/A	N/A	N/A	N/A	Adenyo et al. 2013
233	GC1	AB675395-9	Thryonomys swinderianus		GUINEA/COASTAL SAVANNA	GHANA	AB675395-9	N/A	N/A	N/A	N/A	Adenyo et al. 2013
234	GC1	AB675395-10	Thryonomys swinderianus		GUINEA/COASTAL SAVANNA	GHANA	AB675395-10	N/A	N/A	N/A	N/A	Adenyo et al. 2013
235	GC1	AB675395-11	Thryonomys swinderianus		GUINEA/COASTAL SAVANNA	GHANA	AB675395-11	N/A	N/A	N/A	N/A	Adenyo et al. 2013
236	GC1	AB675395-12	Thryonomys swinderianus		GUINEA/COASTAL SAVANNA	GHANA	AB675395-12	N/A	N/A	N/A	N/A	Adenyo et al. 2013
237	GC2	AB675399-1	Thryonomys swinderianus		GUINEA/COASTAL SAVANNA	GHANA	AB675399-1	N/A	N/A	N/A	N/A	Adenyo et al. 2013
238	GC2	AB675399-2	Thryonomys swinderianus		GUINEA/COASTAL SAVANNA	GHANA	AB675399-2	N/A	N/A	N/A	N/A	Adenyo et al. 2013
239	GC2	AB675399-3	Thryonomys swinderianus		GUINEA/COASTAL SAVANNA	GHANA	AB675399-3	N/A	N/A	N/A	N/A	Adenyo et al. 2013
240	GC2	AB675399-4	Thryonomys swinderianus		GUINEA/COASTAL SAVANNA	GHANA	AB675399-4	N/A	N/A	N/A	N/A	Adenyo et al. 2013
241	GC2	AB675399-5	Thryonomys swinderianus		GUINEA/COASTAL SAVANNA	GHANA	AB675399-5	N/A	N/A	N/A	N/A	Adenyo et al. 2013
242	GC2	AB675399-6	Thryonomys swinderianus		GUINEA/COASTAL SAVANNA	GHANA	AB675399-6	N/A	N/A	N/A	N/A	Adenyo et al. 2013
243	GC3	AB675400-1	Thryonomys swinderianus		GUINEA/COASTAL SAVANNA	GHANA	AB675400-1	N/A	N/A	N/A	N/A	Adenyo et al. 2013
244	GC3	AB675400-2	Thryonomys swinderianus		GUINEA/COASTAL SAVANNA	GHANA	AB675400-2	N/A	N/A	N/A	N/A	Adenyo et al. 2013
245	GC3	AB675400-3	Thryonomys swinderianus		GUINEA/COASTAL SAVANNA	GHANA	AB675400-3	N/A	N/A	N/A	N/A	Adenyo et al. 2013
246	GFC1	AB675385-1	Thryonomys swinderianus		GUINEA SAVANNA/FOREST/COASTAL SAVANNA	GHANA	AB675385-1	N/A	N/A	N/A	N/A	Adenyo et al. 2013
247	GFC1	AB675385-2	Thryonomys swinderianus		GUINEA SAVANNA/FOREST/COASTAL SAVANNA	GHANA	AB675385-2	N/A	N/A	N/A	N/A	Adenyo et al. 2013
248	GFC1	AB675385-3	Thryonomys swinderianus		GUINEA SAVANNA/FOREST/COASTAL SAVANNA	GHANA	AB675385-3	N/A	N/A	N/A	N/A	Adenyo et al. 2013
249	GFC1	AB675385-4	Thryonomys swinderianus		GUINEA SAVANNA/FOREST/COASTAL SAVANNA	GHANA	AB675385-4	N/A	N/A	N/A	N/A	Adenyo et al. 2013
250	GFC1	AB675385-5	Thryonomys swinderianus		GUINEA SAVANNA/FOREST/COASTAL SAVANNA	GHANA	AB675385-5	N/A	N/A	N/A	N/A	Adenyo et al. 2013
251	GFC1	AB675385-6	Thryonomys swinderianus		GUINEA SAVANNA/FOREST/COASTAL SAVANNA	GHANA	AB675385-6	N/A	N/A	N/A	N/A	Adenyo et al. 2013
252	GFC1	AB675385-7	Thryonomys swinderianus		GUINEA SAVANNA/FOREST/COASTAL SAVANNA	GHANA	AB675385-7	N/A	N/A	N/A	N/A	Adenyo et al. 2013
253	GFC1	AB675385-8	Thryonomys swinderianus		GUINEA SAVANNA/FOREST/COASTAL SAVANNA	GHANA	AB675385-8	N/A	N/A	N/A	N/A	Adenyo et al. 2013
254	GFC1	AB675385-9	Thryonomys swinderianus		GUINEA SAVANNA/FOREST/COASTAL SAVANNA	GHANA	AB675385-9	N/A	N/A	N/A	N/A	Adenyo et al. 2013
255	GFC2	AB675389-1	Thryonomys swinderianus		GUINEA SAVANNA/FOREST/COASTAL SAVANNA	GHANA	AB675389-1	N/A	N/A	N/A	N/A	Adenyo et al. 2013
256	GFC2	AB675389-2	Thryonomys swinderianus		GUINEA SAVANNA/FOREST/COASTAL SAVANNA	GHANA	AB675389-2	N/A	N/A	N/A	N/A	Adenyo et al. 2013
257	GFC2	AB675389-3	Thryonomys swinderianus		GUINEA SAVANNA/FOREST/COASTAL SAVANNA	GHANA	AB675389-3	N/A	N/A	N/A	N/A	Adenyo et al. 2013
258	GFC2	AB675389-4	Thryonomys swinderianus		GUINEA SAVANNA/FOREST/COASTAL SAVANNA	GHANA	AB675389-4	N/A	N/A	N/A	N/A	Adenyo et al. 2013
259	GFC2	AB675389-5	Thryonomys swinderianus		GUINEA SAVANNA/FOREST/COASTAL SAVANNA	GHANA	AB675389-5	N/A	N/A	N/A	N/A	Adenyo et al. 2013
260		KJ193245-T1332	Thryonomys swinderianus	Mankessim	N/A	GHANA	N/A	KJ193245	KJ193245	N/A	KJ192683	Gaubert et al. 2015
261		KJ192912-T1058	Thryonomys swinderianus	Anguma	N/A	Equatorial Guinea	N/A	KJ192912	KJ192912	KJ192912	KJ192645	Gaubert et al. 2015
262		KJ192913-T1123	Thryonomys swinderianus	Anguma	N/A	Equatorial Guinea	N/A	KJ192913	KJ192913	KJ192913	KJ192646	Gaubert et al. 2015
263		KJ192933-T1294	Thryonomys swinderianus	Dodi	N/A	GHANA	N/A	KJ192933	KJ192933	KJ192933	KJ192667	Gaubert et al. 2015
264		KJ192934-T1297	Thryonomys swinderianus	Govena	N/A	GHANA	N/A	KJ192934	KJ192934	KJ192934	KJ192668	Gaubert et al. 2015
265		KJ192935-T1298	Thryonomys swinderianus	Sokodé	N/A	GHANA	N/A	KJ192935	KJ192935	KJ192935	KJ192669	Gaubert et al. 2015
266		KJ192936-T1299	Thryonomys swinderianus	Sokodé	N/A	GHANA	N/A	KJ192936	KJ192936	KJ192936	KJ192670	Gaubert et al. 2015
267		KJ192937-T1300	Thryonomys swinderianus	Sokodé	N/A	GHANA	N/A	N/A	KJ192937	KJ192937	KJ192671	Gaubert et al. 2015
268		KJ192938-T1301	Thryonomys swinderianus	Sokodé	N/A	GHANA	N/A	N/A	KJ192938	KJ192938	KJ192672	Gaubert et al. 2015
269		KJ192939-T1302	Thryonomys swinderianus	Sokodé	N/A	GHANA	N/A	N/A	KJ192939	KJ192939	KJ192673	Gaubert et al. 2015
270		KJ192940-T1303	Thryonomys swinderianus	Mankessim	N/A	GHANA	N/A	KJ192940	KJ192940	KJ192940	KJ192674	Gaubert et al. 2015
271		KJ192941-T1304	Thryonomys swinderianus	Mankessim	N/A	GHANA	N/A	KJ192941	KJ192941	KJ192941	KJ192675	Gaubert et al. 2015
272		KJ192942-T1305	Thryonomys swinderianus	Mankessim	N/A	GHANA	N/A	KJ192942	KJ192942	KJ192942	KJ192676	Gaubert et al. 2015
273		KJ192943-T1306	Thryonomys swinderianus	Mankessim	N/A	GHANA	N/A	KJ192943	KJ192943	KJ192943	KJ192677	Gaubert et al. 2015
274		KJ192944-T1310	Thryonomys swinderianus	Mankessim	N/A	GHANA	N/A	KJ192944	KJ192944	KJ192944	KJ192678	Gaubert et al. 2015
275		KJ192945-T1316	Thryonomys swinderianus	Mankessim	N/A	GHANA	N/A	KJ192945	KJ192945	KJ192945	KJ192679	Gaubert et al. 2015
276		KJ192946-T1321	Thryonomys swinderianus	Kumasi	N/A	GHANA	N/A	KJ192946	KJ192946	KJ192946	KJ192680	Gaubert et al. 2015
277		KJ192947-T1322	Thryonomys swinderianus	Kumasi	N/A	GHANA	N/A	KJ192947	KJ192947	KJ192947	KJ192681	Gaubert et al. 2015
278		KJ192948-T1323	Thryonomys swinderianus	Kumasi	N/A	GHANA	N/A	KJ192948	KJ192948	KJ192948	KJ192682	Gaubert et al. 2015
279		KJ192949-T1332	Thryonomys swinderianus	Mankessim	N/A	GHANA	N/A	KJ192949	KJ192949	KJ192949	KJ192683	Gaubert et al. 2015
280		KJ192950-T977	Thryonomys swinderianus	Asejire	N/A	NIGERIA	N/A	HQ450780	KJ192950	KJ192950	KJ192684	Gaubert et al. 2015
281		KJ192951-T992	Thryonomys swinderianus	Asejire	N/A	NIGERIA	N/A	KJ192951	KJ192951	KJ192951	KJ192685	Gaubert et al. 2015
282		KJ192952-T993	Thryonomys swinderianus	Asejire	N/A	NIGERIA	N/A	KJ192952	KJ192952	KJ192952	N/A	Gaubert et al. 2015
283		KJ192953-T994	Thryonomys swinderianus	Asejire	N/A	NIGERIA	N/A	KJ192953	KJ192953	KJ192953	N/A	Gaubert et al. 2015
284		T996	Thryonomys swinderianus	Asejire	N/A	NIGERIA	N/A	KJ193490	KJ192955	KJ192955	N/A	Gaubert et al. 2015
285		KJ742647	Thryonomys swinderianus	N/A	N/A	SOUTH AFRICA	N/A	KJ742647	N/A	N/A	N/A	GenBank
286		AJ301644	Thryonomys swinderianus	N/A	N/A	SOUTH AFRICA	AJ301644	AJ301644	AJ301644	AJ301644	N/A	Mouchaty et al. 2001
287		NC_002658	Thryonomys swinderianus	N/A	N/A	SOUTH AFRICA	NC_002658	NC_002658	NC_002658	NC_002658	N/A	Mouchaty et al. 2001
						Total	236	173	178	164	180
